# Supplementary material for: Bidirectional promoters in seed development and related hormone/stress responses
Source: BMC Plant Biol. 2013 Nov 22;13:187. doi: 10.1186/1471-2229-13-187 (PMC4222868; doi:10.1186/1471-2229-13-187)
Supplement: Additional file 5: File S1 — AtGenExpress data extracted via the AVT. The data were used to make graphs in Additional file 1: Figures S1 and S2 and Figure 3. [file 1471-2229-13-187-S5.xlsx]

## Sheet: Figure S1
AtGenExpress Data used in Figure S1
tissue cluster	tissue	age	At4g16160	At4g16155	At4g25140	At4g25130
root	roots	7 days	3.8281	306.187	4.6231	295.101
	root	15 days	3.9144	213.735	4.9355	935.07
	root	21 days	3.9158	118.86	4.9662	745.187
	root	21 days	3.8281	125.679	4.6532	776.184
stem	hypocotyl	7 days	3.7594	484.051	5.6247	997.667
	1st node	21+ days	3.9047	418.786	4.8086	1091.03
	stem, 2nd internode	21+ days	4.1623	195.773	5.057	976.945
leaf	cotyledons	7 days	4.6076	707.369	5.978	4016.8
	leaves 1 + 2	7 days	4.6695	1301.42	6.9693	4296
	rosette leaf #4, 1 cm long	10 days	4.3216	1216.62	5.9482	3771.61
	rosette leaf # 6	17 days	4.4486	607.921	5.6793	3705.59
	rosette leaf # 12	17 days	4.2762	1022.27	5.6408	3150.95
	leaf 7, petiole	17 days	4.2036	828.099	6.6975	2550.66
	leaf 7, proximal half	17 days	4.4826	908.497	6.4544	3749.98
	leaf 7, distal half	17 days	4.3625	678.398	6.6914	3507.81
	leaf	15 days	4.3811	763.41	5.618	2377.55
	senescing leaves	35 days	3.8882	45.3407	4.9592	1543.82
	cauline leaves	21+ days	4.1805	131.381	5.3574	2497.71
whole plant	seedling, green parts	7 days	4.2051	1847.66	5.5254	3754.83
	seedling, green parts	8 days	4.1233	760.848	6.172	2361.09
	seedling, green parts	21 days	4.0914	572.114	5.1001	1631.17
	as above	23 days	4.2897	531.305	5.6508	2524.34
	vegetative rosette	7 days	4.3051	1185.95	5.7747	3226
	vegetative rosette	14 days	4.1724	1311.63	5.8457	2601.14
	vegetative rosette	21 days	4.3963	1098.98	5.7151	2093.05
apex	shoot apex, vegetative + young leaves	7 days	4.1381	930.132	5.4894	2518.76
	shoot apex, vegetative	7 days	4.107	697.432	13.876	1489.46
	shoot apex, transition (before bolting)	14 days	4.1895	404.918	6.1486	816.975
	shoot apex, inflorescence (after bolting)	21 days	3.9092	402.362	5.249	675.072
flowers	flowers stage 9	21+ days	3.8026	680.947	8.4392	1286.58
	flowers stage 10/11	21+ days	17.2146	797.631	5.3734	1684.66
	flowers stage 12	21+ days	157.178	751.113	4.9018	1691.82
	flowers stage 15	21+ days	3.8374	272.892	4.3442	1864.45
	flower	28 days	45.2267	468.647	6.3153	913.243
floral organs	flowers stage 15, pedicels	21+ days	4.3748	852.66	5.5818	2951.38
	flowers stage 12, sepals	21+ days	4.7613	573.823	5.5784	3860.24
	flowers stage 15, sepals	21+ days	4.0905	96.0183	5.0785	3789.64
	flowers stage 12, petals	21+ days	8.9371	2109.89	5.8655	1995.94
	flowers stage 15, petals	21+ days	4.1375	138.485	5.36	2063.59
	flowers stage 12, stamens	21+ days	1216.88	473.487	5.2993	982.955
	flowers stage 15, stamen	21+ days	4.3607	159.791	5.5486	1481.66
	mature pollen	6 wk	414.535	37.4986	21.4519	516.18
	flowers stage 12, carpels	21+ days	3.9345	455.382	4.8774	1161.06
	flowers stage 15, carpels	21+ days	3.9336	549.072	5.0192	1492.16
seeds	siliques, w/ seeds stage 3; mid globular to early heart embryos	8 wk	3.9722	512.534	4.8616	1390.4
	siliques, w/ seeds stage 4; early to late heart embryos	8 wk	278.964	1005.02	3159.74	1516.68
	siliques, w/ seeds stage 5; late heart to mid torpedo embryos	8 wk	1634.79	1129.59	13169.4	1564.69
	seeds, stage 6, w/o siliques; mid to late torpedo embryos	8 wk	4760.1	1124.45	24953.4	931.732
	seeds, stage 7, w/o siliques; late torpedo to early walking-stick embryos	8 wk	6157.11	795.363	24681.1	1011.17
	seeds, stage 8, w/o siliques; walking-stick to early curled cotyledons embryos	8 wk	11788.2	186.892	26056.9	2934.82
	seeds, stage 9, w/o siliques; curled cotyledons to early green cotyledons embryos	8 wk	12819.6	69.7278	26981.3	2889.64
	seeds, stage 10, w/o siliques; green cotyledons embryos	8 wk	12496	51.5592	27018.4	3819.63
control	1 h	H2O	3.5375	3620.29	4.4849	26171.7
	3 h	H2O	3.5087	3317	4.3942	24076.2
10µM ABA	1 h	10µM ABA	3.5434	3291.3	4.4901	23376.2
	3 h	10µM ABA	3.4641	2656.02	4.3453	21586.9
10µM ACC	1 h	10µM ACC	3.5863	2925.16	12.6336	22974.2
	3 h	10µM ACC	3.5839	3044.5	4.5663	23566
10nM BL	1 h	10nM BL	3.5213	2165.21	12.8937	22674.2
	3 h	10nM BL	3.5989	3140.6	4.6018	23721.7
1µM GA	1 h	1µM GA	3.3763	3338.08	7.1851	25071.1
	3 h	1µM GA	3.5584	2372.54	4.5246	22675.1
1µM IAA	1 h	1µM IAA	3.4936	3211.76	4.3708	23459.8
	3 h	1µM IAA	3.5356	3092.13	4.703	22886.3
control	0 h	No	61069.5	1397.54	63499.6	34268.6
	24 h	No	22318.6	599.102	23498.9	14912.6
3µm ABA	24 h	3µm ABA	27187.5	591.299	31804.1	14995
	24 h	30µm ABA	34458.2	756.297	37712	16469
seed imbibition	0 h	imbibition	62925.2	1452.01	96868.5	36982.9
	1 h	imbibition	71379.4	1650.66	96901.5	33601.4
	3 h	imbibition	60840.3	792.171	96492.3	35375.6

## Sheet: Figure S2
AtGenExpress Data used in Figure S2
tissue cluster	tissue	age	At1g52220	At1g52230	At1g32550	At1g32560
root	roots	7 days	8.9449	22.7438	48.7967	7.1095
	root	15 days	32.0754	50.3843	63.3379	6.6883
	root	21 days	43.5971	61.5456	60.4897	7.1918
stem	hypocotyl	7 days	946.244	2205.22	241.95	7.2055
	stem, 2nd internode	21+ days	2099.52	6206.34	367.156	8.318
leaf	cotyledons	7 days	3530.57	10005.4	1343.6	8.1155
	leaves 1 + 2	7 days	3635.76	11554.8	1732.17	8.696
	rosette leaf # 6	17 days	2802.74	8088.29	1285.87	9.1547
	rosette leaf # 12	17 days	2913.27	8436.45	1651.68	7.6906
	leaf 7, petiole	17 days	2585.47	7992.26	1184.67	7.6347
	leaf 7, proximal half	17 days	3057.52	9588.3	1730.54	8.6325
	leaf 7, distal half	17 days	3012.25	9064.67	1457.28	8.8506
	leaf	15 days	3669.04	10799.3	1772.42	8.3335
	senescing leaves	35 days	416.647	680.677	193.417	26.8243
	cauline leaves	21+ days	2137.2	7707.38	718.405	7.549
whole plant	seedling, green parts	7 days	2125.97	6472.7	1411.01	7.7071
	seedling, green parts	21 days	2078.01	5991.13	742.909	8.9239
	developmental drift, entire rosette after transition to flowering, but before bolting	21 days	2949.04	8447.99	1294.31	7.4499
	as above	22 days	3626.06	10328.3	1383.24	8.2656
	vegetative rosette	7 days	3627.5	10693.1	1384.11	11.4645
	vegetative rosette	14 days	2519.31	9159.49	1411.72	7.148
	vegetative rosette	21 days	2246.63	8313.48	1278.43	7.6968
apex	shoot apex, vegetative	7 days	1175.11	3742.64	663.805	7.493
	shoot apex, transition (before bolting)	14 days	771.367	2099.42	391.577	7.4331
	shoot apex, inflorescence (after bolting)	21 days	598.865	1522.52	332.366	6.2808
flowers	flowers stage 9	21+ days	1026.55	3566.04	520.631	5.6095
	flowers stage 12	21+ days	1044.88	3521.47	533.974	6.8545
	flowers stage 15	21+ days	886.66	2398.44	429.004	6.4874
	flower	28 days	1496.78	4837.61	547.543	5.6898
floral organs	flowers stage 15, pedicels	21+ days	2481.83	8816.01	1364.05	7.8567
	flowers stage 12, sepals	21+ days	1809.15	5743.95	942.052	6.8612
	flowers stage 15, sepals	21+ days	465.382	1026.38	314.386	31.4986
	flowers stage 12, petals	21+ days	944.806	2841.58	346.665	7.0215
	flowers stage 15, petals	21+ days	710.983	1274.1	224.545	8.6818
	flowers stage 12, stamens	21+ days	163.44	461.278	122.203	8.8607
	flowers stage 15, stamen	21+ days	505.041	767.1	172.793	8.4355
	mature pollen	6 wk	9.3711	16.8925	13.5607	27.1485
	flowers stage 12, carpels	21+ days	766.006	2283.31	401.782	6.6049
	flowers stage 15, carpels	21+ days	1111.5	3834.77	594.238	6.4449
seeds	siliques, w/ seeds stage 3; mid globular to early heart embryos	8 wk	2190.69	7548.83	979.656	51.4629
	siliques, w/ seeds stage 4; early to late heart embryos	8 wk	829.206	4182.62	382.337	139.406
	seeds, stage 6, w/o siliques; mid to late torpedo embryos	8 wk	577.954	2174.16	290.77	3812.26
	seeds, stage 10, w/o siliques; green cotyledons embryos	8 wk	16.0353	22.6643	771.763	22172.6
H2O	seedling	1 h	28066.5	44231.3	8075.82	4.8805
	seedling	3 h	26335.3	46072.9	7350.42	4.8045
10µM ABA	seedling	1 h	28211.4	40167.1	7937.91	5.0463
	seedling	3 h	26986.2	41203	7320.57	26.4942
10µM ACC	seedling	1 h	26473.8	39964	7973.02	5.1507
	seedling	3 h	25995.5	39507.3	7458.74	4.9934
10nM BL	seedling	1 h	26666.7	37981.1	6553.41	5.0282
	seedling	3 h	24891.8	40862	7130.32	4.9526
1µM GA	seedling	1 h	27968.4	42438.6	8381.58	4.6388
	seedling	3 h	26829.5	41912.6	6924.42	4.8751
1µM IAA	seedling	1 h	25135.1	45771.3	7677.77	4.8132
	seedling	3 h	24600.1	43435.9	6392.56	4.8468
control	seeds	0 h	345.201	3.608	10431.1	84716.5
	seeds	24 h	2574.77	30.5051	2791.41	53501.2
3µm ABA	seeds	24 h	2426.66	10.2112	2482.44	58242.8
	seeds	24 h	1537.86	4.579	2313.26	53182.4
imbibition	seeds	0 h	17.0672	3.081	10008.7	106018
	seeds	1 h	12.6987	3.4643	9222.41	109367
	seeds	3 h	5.0437	3.3759	1767.08	68469.6
control, root	root	0 h	15.6887	59.4055	48.2667	6.7558
	root	1 h	20.4356	67.4997	53.3348	6.9273
	root	3 h	17.5218	42.8439	35.1741	5.6305
	root	6 h	16.3705	46.1742	43.8375	6.6305
	root	12 h	13.0414	44.094	40.5735	6.5104
	root	24 h	20.2383	58.3967	34.5085	6.3318
drought	root	1 h	22.3213	67.8484	39.4865	6.976
	root	3 h	26.7356	65.4313	36.0857	6.299
	root	6 h	24.117	52.8704	41.4884	6.9089
	root	12 h	14.8822	49.6318	45.1276	6.7904
	root	24 h	23.3036	62.9073	44.5374	6.355
heat	root	1 h	20.6395	41.2907	77.4132	6.6404
	root	3 h	14.4165	40.1502	100.807	7.3438
	root	6 (3hr + 1hr recovery) h	20.5391	52.4259	58.7337	6.6582
	root	12 (3hr + 9hr recovery) h	13.4427	36.8534	81.1454	6.3685
	root	24 (3hr + 21hr recovery) h	19.5897	66.7289	59.7705	5.689
osmotic	root	1 h	13.748	37.4814	42.1281	12.5463
	root	3 h	15.0878	47.484	49.8435	27.3026
	root	6 h	24.2149	64.7301	47.5502	8.4996
	root	12 h	23.4968	75.245	48.5819	7.3281
	root	24 h	39.1431	115.948	60.2114	7.2334
oxidative	root	1 h	19.5203	64.8257	34.8539	6.0927
	root	3 h	26.1228	44.2188	34.1059	7.332
	root	6 h	18.4725	35.318	36.3586	6.2586
	root	12 h	19.4659	84.4624	44.0111	5.5996
	root	24 h	28.5007	79.355	45.6306	6.3712
salt	root	1 h	16.1538	55.7928	42.3316	8.9249
	root	3 h	15.2444	34.0239	56.9774	41.3052
	root	6 h	8.7029	43.9605	54.0458	240.485
	root	12 h	15.616	52.124	36.1572	15.7636
	root	24 h	38.8962	126.552	36.2361	9.0471
control, aerial	seedling, green parts	0 h	4164.71	19530.1	1244.05	7.7414
	seedling, green parts	1 h	4540.72	20419.2	1260.03	7.8975
	seedling, green parts	3 h	5883.12	20305.2	1199.55	7.9279
	seedling, green parts	6 h	5387.9	18159.9	1432.3	7.9776
	seedling, green parts	12 h	3460.2	15678.8	1793.17	7.8153
	seedling, green parts	24 h	4686.47	20014	1413.27	8.4499
drought	seedling, green parts	1 h	4082.27	17958.2	1025.56	9.0726
	seedling, green parts	3 h	5160.14	17810.4	898.478	7.8817
	seedling, green parts	6 h	5261.96	17876.1	949.941	7.8386
	seedling, green parts	12 h	3499.92	15282.4	1428.51	7.6795
	seedling, green parts	24 h	5407.22	19932.1	1132.69	11.295
heat	seedling, green parts	1 h	5390.48	16766.8	1608.36	8.5637
	seedling, green parts	3 h	4733.05	15253.2	1375.58	8.5098
	seedling, green parts	6 (3hr + 1hr recovery) h	4232.11	18672.8	1281.16	7.6498
	seedling, green parts	12 (3hr + 9hr recovery) h	3835.58	16100.7	2252.86	7.6258
	seedling, green parts	24 (3hr + 21hr recovery) h	4696.89	22485.8	1624.96	7.8622
osmotic	seedling, green parts	1 h	4386.87	17495.8	1238.1	7.8819
	seedling, green parts	3 h	4436.88	16695.5	1048.17	53.0317
	seedling, green parts	6 h	3667.94	12672.3	845.914	107.358
	seedling, green parts	12 h	1131.16	4776.69	740.075	36.6439
	seedling, green parts	24 h	1267.38	5787.87	524.449	36.036
oxidative	seedling, green parts	1 h	4548.94	20090	1194.16	7.6906
	seedling, green parts	3 h	5041.73	19030.1	1285.26	7.6939
	seedling, green parts	6 h	4601.04	18678.2	1111.16	7.7498
	seedling, green parts	12 h	2959.16	14255.9	1568.12	7.3734
	seedling, green parts	24 h	3777.29	17843.6	921.166	7.5948
salt	seedling, green parts	1 h	4906.66	20175.2	1205.87	9.6343
	seedling, green parts	3 h	6529.06	19107	1203.26	45.1466
	seedling, green parts	6 h	4966.1	17817.8	921.334	8.8279
	seedling, green parts	12 h	2394.06	11823	1328.14	7.7357
	seedling, green parts	24 h	2766.48	14854.8	965.286	9.6254
darkness	hypocotyl and cotelydons (predominantly)	45 min	81.1175	145.238	191.881	44.7888
	hypocotyl and cotelydons (predominantly)	240 min	118.735	221.83	338.616	48.4111
UV-A	hypocotyl and cotelydons (predominantly)	45 min	91.4241	197.437	360.626	44.0306
	hypocotyl and cotelydons (predominantly)	240 min	450.495	1700.55	246.253	136.376
UV-A/B	hypocotyl and cotelydons (predominantly)	45 min	113.952	230.908	187.653	49.1253
	hypocotyl and cotelydons (predominantly)	240 min	438.312	1924.13	232.989	129.055
blue light	hypocotyl and cotelydons (predominantly)	45 min	54.9589	172.094	229.146	44.9722
	hypocotyl and cotelydons (predominantly)	240 min	612.368	2677.02	256.561	156.278
red (pulse)	hypocotyl and cotelydons (predominantly)	45 min	84.1268	193.665	302.793	45.6176
	hypocotyl and cotelydons (predominantly)	240 min	469.128	2123.55	248.752	116.426
red light	hypocotyl and cotelydons (predominantly)	45 min	93.9887	149.352	238.673	56.6475
	hypocotyl and cotelydons (predominantly)	240 min	651.815	3367.17	244.371	113.985
far-red light	hypocotyl and cotelydons (predominantly)	45 min	92.1112	173.949	223.405	46.0805
	hypocotyl and cotelydons (predominantly)	240 min	609.26	2702.14	304.622	177.124
white	hypocotyl and cotelydons (predominantly)	45 min	86.0796	174.45	198.281	46.8532
	hypocotyl and cotelydons (predominantly)	240 min	628.153	3003.2	243.439	153.754

## Sheet: Figure 3
AtGenExpress Data used in Figure 3
tissue cluster	tissue type	stress	time	At3g03150	At3g03160
untreated	seedling	untreated	0 h	2718.25	591.505
	seedling	mock	1 h	2630.61	658.13
mock 3h	seedling	mock	3 h	4669.18	587.286
	seedling	mock	6 h	4394.13	557.397
mock 12h	seedling	mock	12 h	3283.65	627.118
	seedling	cold	1 h	3299.57	705.519
cold 3h	seedling	cold	3 h	2621.81	620.744
	seedling	cold	6 h	2640.54	550.019
cold 12h	seedling	cold	12 h	2208.22	709.7
	seedling	osmotic	1 h	3069.67	600.937
osmotic 3h	seedling	osmotic	3 h	4807.67	766.023
	seedling	osmotic	6 h	5811.95	797.282
osmotic 12h	seedling	osmotic	12 h	4803.59	880.675
	seedling	salt	1 h	3111.79	700.67
salt 3h	seedling	salt	3 h	5824.95	760.116
	seedling	salt	6 h	5493.23	962.763
salt 12h	seedling	salt	12 h	4750.68	971.027
	seedling	drought	1 h	2465.48	623.764
drought 3h	seedling	drought	3 h	5733.89	573.672
	seedling	drought	6 h	5765.08	552.439
drought 12h	seedling	drought	12 h	3308.52	591.5
	seedling	baseline wt	1 h	13772.2	4229.33
control	seedling	baseline wt	3 h	12948.9	4284.93
	seedling	baseline wt	1 h	16206.7	4944.81
10µM ABA	seedling	baseline wt	3 h	31825.5	6042.14
	seedling	baseline wt	1 h	11774.9	3434.78
10µM ACC	seedling	baseline wt	3 h	12622.4	4248.01
	seedling	baseline wt	1 h	16085.6	3911.5
10nM BL	seedling	baseline wt	3 h	14353.2	4334
	seedling	baseline wt	1 h	13347.8	4072.4
1µM GA	seedling	baseline wt	3 h	13791.7	4401.3
	seedling	baseline wt	1 h	12814.1	4302.34
1µM IAA	seedling	baseline wt	3 h	12684.3	4894.95
	seedling	ABA	0 h	39773	3227.5
control	seed	ABA	24 h	1878.15	5297.24
	seed	ABA	24 h	2910.12	4909.43
30µm ABA	seed	ABA	24 h	3985.64	5555.17
	seed	seed imbibition	0 h	37343.8	3168.99
imbibition	seed	seed imbibition	3 h	24499.3	1632.19
